# Supplementary material for: Excellence in Communication and Emergency Leadership (ExCEL): Pediatric First 5 Minutes Workshop for Residents
Source: MedEdPORTAL. 2020 Sep 25;16:10980. doi: 10.15766/mep_2374-8265.10980 (PMC7521066; doi:10.15766/mep_2374-8265.10980)
Supplement: Supplementary file 1 — First 5 Minutes Simulation.docxHigh-Quality CPR.pptxFirst 5 Minutes Workshop Evaluation Form.docx [file mep_2374-8265.10980-s001.zip]

Archive with 4 entries (4 files):
- A. First 5 Minutes Simulation.docx
- B. High-Quality CPR.pptx
- C. First 5 Minutes Workshop Evaluation Form.docx
- _Educational_Summary_Report_10980.pdf
